# Supplementary material for: Comparing Host Module Activation Patterns and Temporal Dynamics in Infection by Influenza H1N1 Viruses
Source: Front Immunol. 2021 Jul 14;12:691758. doi: 10.3389/fimmu.2021.691758 (PMC8317020; doi:10.3389/fimmu.2021.691758)
Supplement: Supplementary file 2 [file DataSheet_2.csv]

FCS Filename	CD86/HLA-DR	CD86/HLA-ABC	Virus	Individuals	Timepoints
Cal_001_Tube_001.fcs	12.6815	12.0039	Cal	1	1
Cal_001_Tube_002.fcs	27.9661	27.6271	Cal	1	2
Cal_001_Tube_003.fcs	39.3064	40.4624	Cal	1	3
Cal_001_Tube_004.fcs	52.3474	51.8779	Cal	1	4
Cal_001_Tube_005.fcs	50.8235	50.8235	Cal	1	5
Cal_001_Tube_006.fcs	50.5988	49.4012	Cal	1	6
Cal_001_Tube_007.fcs	50	47.7733	Cal	1	7
Cal_001_Tube_008.fcs	49.1366	41.2873	Cal	1	8
Cal_002_Tube_001.fcs	13.7628	13.0307	Cal	2	1
Cal_002_Tube_002.fcs	29.7619	29.932	Cal	2	2
Cal_002_Tube_003.fcs	41.2766	42.1277	Cal	2	3
Cal_002_Tube_004.fcs	46.6851	47.2376	Cal	2	4
Cal_002_Tube_005.fcs	52.0988	53.3333	Cal	2	5
Cal_002_Tube_006.fcs	46.6837	46.6837	Cal	2	6
Cal_002_Tube_007.fcs	50.9132	50.2283	Cal	2	7
Cal_002_Tube_008.fcs	49.543	43.3272	Cal	2	8
Cal_003_Tube_001.fcs	15.6913	14.7267	Cal	3	1
Cal_003_Tube_002.fcs	28.932	29.7087	Cal	3	2
Cal_003_Tube_003.fcs	40.625	40.625	Cal	3	3
Cal_003_Tube_004.fcs	50.1639	51.4754	Cal	3	4
Cal_003_Tube_005.fcs	48.9583	50.3472	Cal	3	5
Cal_003_Tube_006.fcs	45.8333	45.4167	Cal	3	6
Cal_003_Tube_007.fcs	56.0794	54.5906	Cal	3	7
Cal_003_Tube_008.fcs	52.9058	48.0962	Cal	3	8
Nc_001_Tube_001.fcs	11.5613	9.8325	Nc	1	1
Nc_001_Tube_002.fcs	25.6959	24.8394	Nc	1	2
Nc_001_Tube_003.fcs	42.5676	43.2432	Nc	1	3
Nc_001_Tube_004.fcs	52.381	50.7937	Nc	1	4
Nc_001_Tube_005.fcs	46.6431	49.47	Nc	1	5
Nc_001_Tube_006.fcs	42.7778	46.1111	Nc	1	6
Nc_001_Tube_007.fcs	47.7816	49.4881	Nc	1	7
Nc_001_Tube_008.fcs	37.8129	39.7892	Nc	1	8
Nc_002_Tube_001.fcs	11.8713	9.5906	Nc	2	1
Nc_002_Tube_002.fcs	23.991	23.0942	Nc	2	2
Nc_002_Tube_003.fcs	42.4342	42.1053	Nc	2	3
Nc_002_Tube_004.fcs	60.1533	60.1533	Nc	2	4
Nc_002_Tube_005.fcs	52.4229	52.4229	Nc	2	5
Nc_002_Tube_006.fcs	40	41.1111	Nc	2	6
Nc_002_Tube_007.fcs	41.3793	39.6552	Nc	2	7
Nc_002_Tube_008.fcs	37.3541	38.1323	Nc	2	8
Nc_003_Tube_001.fcs	11.6676	9.5618	Nc	3	1
Nc_003_Tube_002.fcs	22.5806	22.1505	Nc	3	2
Nc_003_Tube_003.fcs	44.2105	45.2632	Nc	3	3
Nc_003_Tube_004.fcs	55.1724	54.7414	Nc	3	4
Nc_003_Tube_005.fcs	53.3333	54.1667	Nc	3	5
Nc_003_Tube_006.fcs	38.6047	39.0698	Nc	3	6
Nc_003_Tube_007.fcs	45.614	48.2456	Nc	3	7
Nc_003_Tube_008.fcs	46.8966	48.7356	Nc	3	8
Tx_001_Tube_001.fcs	11.6322	10.0689	Tx	1	1
Tx_001_Tube_002.fcs	22.3726	22.7187	Tx	1	2
Tx_001_Tube_003.fcs	38.9205	38.6364	Tx	1	3
Tx_001_Tube_004.fcs	49.0521	49.2891	Tx	1	4
Tx_001_Tube_005.fcs	50.3386	49.2099	Tx	1	5
Tx_001_Tube_006.fcs	44.9367	42.827	Tx	1	6
Tx_001_Tube_007.fcs	44.6483	43.4251	Tx	1	7
Tx_001_Tube_008.fcs	41.5504	37.3643	Tx	1	8
Tx_002_Tube_001.fcs	11.3048	9.8108	Tx	2	1
Tx_002_Tube_002.fcs	22.0085	21.9231	Tx	2	2
Tx_002_Tube_003.fcs	36.7589	36.7589	Tx	2	3
Tx_002_Tube_004.fcs	50.4484	49.7758	Tx	2	4
Tx_002_Tube_005.fcs	55.2573	55.7047	Tx	2	5
Tx_002_Tube_006.fcs	47.5862	46.8966	Tx	2	6
Tx_002_Tube_007.fcs	46.4912	46.1404	Tx	2	7
Tx_002_Tube_008.fcs	38.4937	35.9833	Tx	2	8
Tx_003_Tube_001.fcs	11.3779	9.3768	Tx	3	1
Tx_003_Tube_002.fcs	20.7992	20.7029	Tx	3	2
Tx_003_Tube_003.fcs	41.0579	41.0579	Tx	3	3
Tx_003_Tube_004.fcs	53.4335	54.0773	Tx	3	4
Tx_003_Tube_005.fcs	57.4124	57.6819	Tx	3	5
Tx_003_Tube_006.fcs	50.2538	48.4772	Tx	3	6
Tx_003_Tube_007.fcs	48.5861	48.329	Tx	3	7
Tx_003_Tube_008.fcs	38.5666	36.3481	Tx	3	8
alaf_001_Tube_001.fcs	12.5994	9.9586	Mock	1	0
alaf_002_Tube_001.fcs	12.8929	9.1094	Mock	2	0
alaf_003_Tube_001.fcs	12.6804	9.4259	Mock	3	0
